# Supplementary material for: A Comprehensive Evaluation of the HPV Neutralizing Antibodies in Guangzhou, China: A Comparative Study on Various HPV Vaccines
Source: Vaccines (Basel). 2024 Nov 17;12(11):1286. doi: 10.3390/vaccines12111286 (PMC11599073; doi:10.3390/vaccines12111286)
Supplement: Supplementary file 1 [file vaccines-12-01286-s001.zip]

Archive with 1 entries (1 files):
- vaccines-3285015-supplementary.pdf
